# Supplementary material for: The loss of photosynthetic pathways in the plastid and nuclear genomes of the non-photosynthetic mycoheterotrophic eudicot Monotropa hypopitys
Source: BMC Plant Biol. 2016 Nov 16;16(Suppl 3):153–61. doi: 10.1186/s12870-016-0929-7 (PMC5123295; doi:10.1186/s12870-016-0929-7)
Supplement: Additional file 5: — Table S1. Analysis of the presence of genes of the KEGG pathway “Photosynthesis” in the transcriptome. (XLS 29 kb) [file 12870_2016_929_MOESM5_ESM.xls]

## Sheet: KEGG
	Table S1. Analysis of the presence of genes of the KEGG pathway “Photosynthesis” in the transcriptome
KEGG Entry	Name and definition	Encoded in the chloroplast genome (C)	Presence in the transcriptome	Notes
K02108	ATPF0A, atpB; F-type H+-transporting ATPase subunit a	C	-
K02109	ATPF0B, atpF; F-type H+-transporting ATPase subunit b	C	-
K02110	ATPF0C, atpE; F-type H+-transporting ATPase subunit c	C	-
K02111	ATPF1A, atpA; F-type H+-transporting ATPase subunit alpha [EC:3.6.3.14]	C	-
K02112	ATPF1B, atpD; F-type H+-transporting ATPase subunit beta [EC:3.6.3.14]		-
K02113	ATPF1D, atpH; F-type H+-transporting ATPase subunit delta	C	-
K02114	ATPF1E, atpC; F-type H+-transporting ATPase subunit epsilon		-
K02115	ATPF1G, atpG; F-type H+-transporting ATPase subunit gamma		-
K02634	petA; apocytochrome f	C	-
K02635	petB; cytochrome b6	C	-
K02636	petC; cytochrome b6-f complex iron-sulfur subunit [EC:1.10.9.1]		-
K02637	petD; cytochrome b6-f complex subunit 4	C	-
K02638	petE; plastocyanin		-
K02639	petF; ferredoxin		+	full-size protein encoded, with chloroplast transit peptide
K02640	petG; cytochrome b6-f complex subunit 5	C	-
K02641	petH; ferredoxin--NADP+ reductase [EC:1.18.1.2]		+	full-size protein encoded, with chloroplast transit peptide
K02642	petL; cytochrome b6-f complex subunit 6	C	-
K02643	petM; cytochrome b6-f complex subunit 7		-
K02689	psaA; photosystem I P700 chlorophyll a apoprotein A1	C	-
K02690	psaB; photosystem I P700 chlorophyll a apoprotein A2	C	-
K02691	psaC; photosystem I subunit VII	C	-
K02692	psaD; photosystem I subunit II		-
K02693	psaE; photosystem I subunit IV		-
K02694	psaF; photosystem I subunit III		-
K02695	psaH; photosystem I subunit VI	C	-
K02696	psaI; photosystem I subunit VIII	C	-
K02697	psaJ; photosystem I subunit IX		-
K02698	psaK; photosystem I subunit X		-
K02699	psaL; photosystem I subunit XI		-
K02700	psaM; photosystem I subunit XII	C	-	missing in angiosperms
K02701	psaN; photosystem I subunit PsaN		-
K02702	psaX; photosystem I 4.8kDa protein		-
K02703	psbA; photosystem II P680 reaction center D1 protein [EC:1.10.3.9]	C	-
K02704	psbB; photosystem II CP47 chlorophyll apoprotein	C	-
K02705	psbC; photosystem II CP43 chlorophyll apoprotein	C	-
K02706	psbD; photosystem II P680 reaction center D2 protein [EC:1.10.3.9]	C	-
K02707	psbE; photosystem II cytochrome b559 subunit alpha	C	-
K02708	psbF; photosystem II cytochrome b559 subunit beta	C	-
K02709	psbH; photosystem II PsbH protein	C	-
K02710	psbI; photosystem II PsbI protein	C	-
K02711	psbJ; photosystem II PsbJ protein	C	-
K02712	psbK; photosystem II PsbK protein	C	-
K02713	psbL; photosystem II PsbL protein	C	-
K02714	psbM; photosystem II PsbM protein	C	-
K02716	psbO; photosystem II oxygen-evolving enhancer protein 1		-
K02717	psbP; photosystem II oxygen-evolving enhancer protein 2		-
K02718	psbT; photosystem II PsbT protein	C	-
K02719	psbU; photosystem II PsbU protein		-
K02720	psbV; photosystem II cytochrome c550		-
K02721	psbW; photosystem II PsbW protein		-
K02722	psbX; photosystem II PsbX protein		-
K02723	psbY; photosystem II PsbY protein		-
K02724	psbZ; photosystem II PsbZ protein	C	-
K03541	psbR; photosystem II 10kDa protein		-
K03542	psbS; photosystem II 22kDa protein		-
K03689	petN; cytochrome b6-f complex subunit 8	C	-
K08901	psbQ; photosystem II oxygen-evolving enhancer protein 3		+	full-size protein encoded, chloroplast target peptide not found
K08902	psb27; photosystem II Psb27 protein		-
K08903	psb28; photosystem II 13kDa protein		-
K08904	psb28-2; photosystem II Psb28-2 protein		-
K08905	psaG; photosystem I subunit V		-
K08906	petJ; cytochrome c6		-
K14332	psaO; photosystem I subunit PsaO		-
